# Supplementary material for: The Profile of Belgian Osteopaths: A Cross-Sectional Survey
Source: Healthcare (Basel). 2022 Oct 27;10(11):2136. doi: 10.3390/healthcare10112136 (PMC9690369; doi:10.3390/healthcare10112136)
Supplement: Supplementary file 1 [file healthcare-10-02136-s001.zip]

Archive with 16 entries (13 files):
- Supporting files/
- Supporting files/Figure S1.png
- Supporting files/Table S1.pdf
- Supporting files/Table S2.pdf
- Supporting files/Table S3.pdf
- Supporting files/Table S4.pdf
- Supporting files/Table S5.pdf
- __MACOSX/
- __MACOSX/._Supporting files
- __MACOSX/Supporting files/
- __MACOSX/Supporting files/._Figure S1.png
- __MACOSX/Supporting files/._Table S1.docx
- __MACOSX/Supporting files/._Table S2.docx
- __MACOSX/Supporting files/._Table S3.docx
- __MACOSX/Supporting files/._Table S4.docx
- __MACOSX/Supporting files/._Table S5.docx
